# Supplementary material for: MicroRNA-146b Promotes Myogenic Differentiation and Modulates Multiple Gene Targets in Muscle Cells
Source: PLoS One. 2014 Jun 23;9(6):e100657. doi: 10.1371/journal.pone.0100657 (PMC4067360; doi:10.1371/journal.pone.0100657)
Supplement: Table S1 — Original luciferase assay data for Fig. 6 . (XLSX) [file pone.0100657.s002.xlsx]

## Sheet: Fig 1
mir 146b level during C2C12 diffrentiation_Fig1A
Hours of diff.	Fold Change			average	std dev	Ttest (t/t0)
0	1	1	1	1	0
24	1.41421	1.68179	2	1.69867	0.293258	0.0540126
48	2.63902	3.56359	2.76383	2.98881	0.501673	0.0205578
72	4.59479	3.32495	3.13834	3.68603	0.792527	0.0278142
mir 146b level during PM diffrentiation_Fig1B
Diff. hr	Fold Change			Average	Setdev	p value
0hr	1	1	1	1	0
24hr	1.16743	1.48452	1.59475	1.41557	0.221851	0.0833004
48hr	1.68568	2.2868	1.82344	1.93198	0.314915	0.0360152
miR 146b level in mice skeletal Muscle regeneration_Fig1C
	Fold Change						Mean	Stdev	p value
D1 AI Saline	1	1	1	1	1	1	1	0
D3 AI Bacl2		1.84038	2.60268			1.95432	2.13246	0.411192	0.0412465
D5 AI Bacl2	1.9611	1.20442	2.77984	1.8943	1.61888		1.89171	0.578878	0.0261867
D7 AI Bacl2	1.24186	0.902814	1.68471	1.10127	1.07115	1.15602	1.19297	0.265707	0.135378
D14 AI Bacl2	0.697372	0.80478	1.32562	0.80478	0.82932	0.862542	0.887402	0.221716	0.26865

## Sheet: Fig 2
Anti-146b_C2C12 differentiation_Fusion Index_Fig2B
Samples_day 2 diff	Fusion Index			Average
Set1_Control	12.8425	16.9388	12.6154	14.1322
Set2_Control	15.8389	14.4165	12.7563	14.3372
Set3_Control	11.6492	11.3182	12.1706	11.7127
Set1_Anti-146b	6.57492	4.0404	4.6798	5.09838
Set2_Anti-146b	8.62471	6.03175	8.37989	7.67878
Set3_Anti-146b	4.38328	6.52921	6.49682	5.8031
	Average	stdev	pvalue
Control	13.394	1.45969
Anti-146b	6.19342	1.33375	0.0166786
Samples_day 3 diff	Fusion Index			Average
Set1_Control	35.4988	40.6158	40.4191	38.8446
Set2_Control	38.2857	30.9437	33.038	34.0891
Set3_Control	34.5455	35.7895	32.6966	34.3439
Set1_Anti-146b	25.6484	25.8633	29.6178	27.0432
Set2_Anti-146b	25.1092	26.1128	27.1883	26.1368
Set3_Anti-146b	26.5907	21.6049	26.545	24.9135
	Average	stdev	pvalue
Control	35.7592	2.67507
Anti-146b	26.0312	1.06875	0.0130212
	Average		stdev
	day2	day3	day2	day3
Control	13.394	35.7592	1.45969	2.67507
Anti-146b	6.19342	26.0312	1.33375	1.06875
Anti-146b_PM differentiation_Fusion Index_Fig2E
Set1	Fusion Index	Average
Control_1	38.4615	35.0874
Control_2	40.2062
Control_3	26.4706
Control_4	35.2113
Anti-146b_1	27.7778	27.5924
Anti-146b_2	25
Anti-146b_3	27.0833
Anti-146b_4	30.5085
Set2
Control_1	42.1569	38.126
Control_2	31.7757
Control_3	38.7755
Control_4	39.7959
Anti-146b_1	29.2308	25.7998
Anti-146b_2	24.4186
Anti-146b_3	23.75
Set3
Control_1	29.6296	32.5023
Control_2	33.8346
Control_3	34.0426
Anti-146b_1	30	24.9876
Anti-146b_2	26.2712
Anti-146b_3	18.6916
	Set1	Set2	Set3	Average	Stdev	p value
Control	35.0874	38.126	32.5023	35.2385	2.81492
Anti-146b	27.5924	25.7998	24.9876	26.1266	1.3328	0.00714347

## Sheet: Fig 3
146b oe_C2C12 differentiation_Fusion Index_Fig3B
Samples_day2 diff	Fusion Index				Average
Set1_cel-67#1	9.88095	7.32861	10.0116	8.6189	8.96002
Set2_cel-67#1	5.65327	11.8812	6.99208	8.17	8.17413
Set3_cel-67#1	6.11961	10.3862	4.10811	9.27318	7.47176
Set1_146b	9.11392	14.8615	19.3154	12.0805	13.8428
Set2_146b	14.4393	16.4076	18.1185	15.2308	16.049
Set3_146b	17.896	16.4384	18.7755	16.9014	17.5028
	Average	stdev	pvalue
cel-67	8.20197	0.744521
146b	15.7982	1.84284	0.0365118
Samples_day3 diff	Fusion Index			Average
Set1_cel-67#1	30.4	32.5	35.5	32.8
Set2_cel-67#1	25.7	28.9	27.6	27.4
Set3_cel-67#1	32.4	33	36.7	34.0333
Set1_146b	35.6	42.4	43.5	40.5
Set2_146b	45.5	39.8	39.5	41.6
Set3_146b	42.8	43.1	45.9	43.9333
	Average	stdev	pvalue
cel-67	31.4111	3.52804
146b	42.0111	1.7532	0.0309291
	Average		stdev
	day2	day3	day2	day3
cel-67	8.20243	31.4111	0.744496	3.52804
146b	15.7982	42.0111	1.84284	1.7532

## Sheet: Fig 4
mRNA levels after miR-146b oe_Fig 4A
Smad4	set1	set2	set3	Average	st dev	t test
cel-67	1	1	1	1	0
146b	0.747425	0.743979	0.605696	0.699033	0.0808505	0.0232205
Hmga2	set1	set2	set3	Average	st dev	t test
cel-67	1	1	1	1	0
146b	0.681444	0.689362	0.66128	0.677362	0.0144791	0.000670642
Notch1	set1	set2	set3	Average	st dev	t test
cel-67	1	1	1	1	0
146b	0.692555	0.720298	0.63728	0.683378	0.042263	0.00588667

## Sheet: Fig 5
Smad4, Hmga2, Notch1 Levels during C2C12 differentiation_Fig 5A
	Smad4			Average	Stdev	ttest
0Hr	1	1	1	1	0
24Hr	0.817902	0.722725	0.812252	0.784293	0.0533945	0.019819
48Hr	0.886	0.83702	0.874243	0.865754	0.0255699	0.011878
72Hr	0.748704	0.670511	0.579682	0.666299	0.0845897	0.0207545
	Notch1			Average	Stdev	ttest
0Hr	1	1	1	1	0
24Hr	0.747425	0.743979	0.848704	0.780036	0.0594933	0.0235272
48Hr	0.544624	0.693092	0.511687	0.583135	0.0966399	0.0174469
72Hr	0.514253	0.587774	0.375572	0.492533	0.107755	0.0146988
	Hmga2			Average	st dev	t test
0 hr	1	1	1	1	0
24 hr	0.749154	0.640232	0.783766	0.724384	0.0749043	0.0237463
48 hr	0.544624	0.705475	0.320116	0.523405	0.193554	0.0508226
72 hr	0.205898	0.173139	0.123279	0.167439	0.0416032	0.000831302
Average	Smad4	Hmga2	Notch1
0 hr	1	1	1
24 hr	0.784293	0.724384	0.780036
48 hr	0.865754	0.523405	0.583135
72 hr	0.666299	0.167439	0.492533
stdev	Smad4	Hmga2	Notch1
0 hr	0	0	0
24 hr	0.0533945	0.0749043	0.0594933
48 hr	0.0255699	0.193554	0.0966399
72 hr	0.0845897	0.0416032	0.107755
Smad4, Hmga2, Notch1 levels in mice skeletal Muscle regeneration_5B
	Mean
	Smad4	Hmga2	Notch1
D1 AI Saline	1	1	1
D3 AI Bacl2	0.51374	0.692038	0.618088
D5 AI Bacl2	0.485986	0.409397	0.596583
	St dev
	Smad4	Hmga2	Notch1
D1 AI Saline	0	0	0
D3 AI Bacl2	0.141735	0.0772985	0.134848
D5 AI Bacl2	0.11232	0.156677	0.112733
	p value
	Smad4	Hmga2	Notch1
D3 AI Bacl2	0.00633806	0.0203612	0.0391337
D5 AI Bacl2	0.000514034	0.00108483	0.00132276
Smad4, Hmga2, Notch1 Levels following Anti-146b transfection+C2C12 differentiation_Fig. 5C
	Hmga2				Average	Stdev	ttest
Control_day0	1	1	1	1	1	0
Control_day3	0.5	0.478525	0.283221	0.156402	0.354537	0.164191	0.0042863
Anti-146b_day3	0.915945	0.80478	0.913831	0.858565	0.873281	0.0528315	0.00987057
	Smad4				Average	Stdev	ttest
Control_day0	1	1	1	1	1	0
Control_day3	0.675175	0.668964	0.705475	0.482968	0.633145	0.101381	0.00544118
Anti-146b_day3	0.961483	0.895025	0.888843	0.868541	0.903473	0.0402939	0.00858257
	Notch1				Average	Stdev	ttest
Control_day0	1	1	1	1	1	0
Control_day3	0.777366	0.389582	0.5	0.449585	0.529133	0.171533	0.0118891
Anti-146b_day3	1.12246	0.752623	0.715323	1.08172	0.918033	0.213727	0.0211858
Average	Smad4	Hmga2	Notch1
Control_day0	1	1	1
Control_day3	0.633145	0.354537	0.529133
Anti-146b_day3	0.903473	0.873281	0.918033
stdev	Smad4	Hmga2	Notch1
Control_day0	0	0	0
Control_day3	0.101381	0.164191	0.171533
Anti-146b_day3	0.0402939	0.0528315	0.213727

## Sheet: Fig 6
Luciferase Assay_Fig. 6B
	Set1	Set2	Set3	Set5	Set6	Set7	Set8	Set9	Set10	Set11	Set12	ave	std	p value
pMIR	1	1	1	1	1	1	1	1	1	1	1	1	0
positive control	0.737956	NA	0.659552	0.298195	0.602092	0.588418	0.507446	0.653106	0.496746	0.659973	0.644494	0.584798	0.124328	2.26824e-06
Hmga2MRE1	0.892381	0.564597	0.387784	0.326708	0.57781	0.419002	0.403455	0.537705	0.420839	0.67636	0.743559	0.540927	0.173891	5.29502e-06
Hmga2MRE2	1.57067	1.3262	0.412018	0.712456	0.752432	0.547809	0.708941	0.848678	0.66813	0.685161	0.771072	0.818506	0.336629	0.104038
Hmga2MRE3	NA	1.54274	0.631585	1.22266	0.757989	0.802674	0.797419	0.728198	0.6249	0.893963	0.763806	0.876594	0.28824	0.208788
Notch1MRE	0.967688	0.775118	0.537394	0.771399	0.830849	0.533093	0.736159	0.759277	0.557933	0.617766	0.657014	0.703972	0.136843	3.01484e-05
	Set1	Set2	Set3	Set4	Set5	Set6	Set7	Set8	ave	std	p value
pMIR Empty	1	1	1	1	1	1	1	1	1	0
Smad4 MRE	0.863816	0.867481	0.494135	0.554891	0.716	0.531469	0.803599	0.674325	0.688215	0.149887	0.000609539
Smad4MutantMRE	0.963104	1.27896	1.10324	0.849228	NA	0.890353	1.25765	1.47465	1.11674	0.231254	0.230108
Hmga2MutantMRE1	0.898038	0.947443	1.14983	0.86251	1.07176	NA	0.933272	0.797176	0.951433	0.121614	0.331366
Notch1MutantMRE	1.20182	1.23374	NA	1.16923	0.971818	1.22782	0.853726	1.52459	1.16896	0.213483	0.0811469
	ave	std	p value
Empty	1	0
positive control	0.584798	0.124328	2.26824e-06
Smad4 MRE	0.688215	0.149887	0.000609539
Smad4MutantMRE	1.11674	0.231254	0.230108
Notch1MRE	0.703972	0.136843	3.01484e-05
Notch1MutantMRE	1.16896	0.213483	0.0811469
Hmga2MRE1	0.540927	0.173891	5.29502e-06
Hmga2MutantMRE1	0.951433	0.121614	0.331366
Hmga2MRE2	0.818506	0.336629	0.104038
Hmga2MRE3	0.876594	0.28824	0.208788
Anti-146b_C2C12_Luciferase Assay_Fig. 6C
	Set1	Set2	Set3	Average	stdev	pvalue
Smad4 MRE_control	1	1	1	1	0
Smad4 MRE_Anti-146b	5.872	4.08674	4.22851	4.72908	0.992332	0.0228
Hmga2 MRE1_control	1	1	1	1	0
Hmga2 MRE1_Anti-146b	4.7202	4.28858	3.97291	4.32723	0.375145	0.00421078
Notch1 MRE_control	1	1	1	1	0
Notch1 MRE_Anti-146b	3.51466	4.28678	2.98803	3.59649	0.653229	0.0204527
